# Supplementary material for: BLESS: bagged logistic regression for biomarker identification
Source: Front Genet. 2024 Sep 10;15:1336891. doi: 10.3389/fgene.2024.1336891 (PMC11419974; doi:10.3389/fgene.2024.1336891)
Supplement: Supplementary file 1 [file Presentation1.zip]

Archive with 5 entries (4 files):
- Supplement Materials/
- Supplement Materials/Supplymentary_Materials.pdf
- __MACOSX/Supplement Materials/._Supplymentary_Materials.pdf
- Supplement Materials/Supplementary_Material_SNP_to_Gene.csv
- __MACOSX/Supplement Materials/._Supplementary_Material_SNP_to_Gene.csv
