# Supplementary material for: BLESS: bagged logistic regression for biomarker identification
Source: Front Genet. 2024 Sep 10;15:1336891. doi: 10.3389/fgene.2024.1336891 (PMC11419974; doi:10.3389/fgene.2024.1336891)
Supplement: Supplementary file 1 [file Presentation1.zip › Supplement Materials/Supplementary_Material_SNP_to_Gene.csv]

id	chr	start	end	strand	gene_ids	gene_names	3_prime_utr_variant	nmd_transcript_variant	intron_variant	non_coding_transcript_exon_variant	non_coding_transcript_variant	synonymous_variant
rs10027161	4	122329229	122329229	+	ENSG00000138688	BLTP1	0	6	28	0	10	0
rs10047112	1	156075871	156075871	+	ENSG00000254726	MEX3A	3	0	0	0	0	0
rs10061898	5	72154188	72154188	+	ENSG00000131711	MAP1B	0	1	4	0	0	0
rs10062726		-1	-1				0	0	0	0	0	0
rs10072248	5	129540946	129540946	+	ENSG00000145808,ENSG00000251680	ADAMTS19,ENSG00000251680	0	0	4	0	2	0
rs10087406	8	9389088	9389088	+	ENSG00000248538,ENSG00000254237	PPP1R3B-DT,ENSG00000254237	0	0	29	0	29	0
rs10152713	15	68179553	68179553	+	ENSG00000033800	PIAS1	0	0	3	0	1	0
rs10157147		-1	-1				0	0	0	0	0	0
rs10163879	18	47293903	47293903	+	ENSG00000267761	MIR4527HG	0	0	2	0	2	0
rs10165591		-1	-1				0	0	0	0	0	0
rs10167828		-1	-1				0	0	0	0	0	0
rs10181839		-1	-1				0	0	0	0	0	0
rs10199359	2	102090719	102090719	+	ENSG00000115594	IL1R1	0	0	6	0	0	0
rs10204821		-1	-1				0	0	0	0	0	0
rs1023106		-1	-1				0	0	0	0	0	0
rs1023421	1	160124854	160124854	+	ENSG00000018625	ATP1A2	0	0	10	0	4	0
rs10247053		-1	-1				0	0	0	0	0	0
rs10250971	7	157688247	157688247	+	ENSG00000155093	PTPRN2	0	0	4	0	0	0
rs10264523	7	153831879	153831879	+	ENSG00000130226	DPP6	0	0	1	0	0	0
rs1026961	17	55078305	55078305	+	ENSG00000166263	STXBP4	0	0	2	0	0	0
rs1027269	9	91606279	91606279	+	ENSG00000169071	ROR2	0	0	2	0	0	0
rs10281788	7	13232629	13232629	+	ENSG00000229618	ENSG00000229618	0	0	14	0	14	0
rs1037112		-1	-1				0	0	0	0	0	0
rs10400986	16	81166860	81166860	+	ENSG00000166473	PKD1L2	0	0	6	0	2	0
rs10424657	19	16324200	16324200	+	ENSG00000267275	KLF2-DT	0	0	1	0	1	0
rs1043239	15	63325911	63325911	+	ENSG00000074410	CA12	3	0	0	0	0	0
rs10444850	15	68296597	68296597	+	ENSG00000137809	ITGA11	4	0	0	0	0	0
rs10454254	4	186439622	186439622	+	ENSG00000251165,ENSG00000272297	F11-AS1,ENSG00000272297	0	0	5	0	4	0
rs10458748		-1	-1				0	0	0	0	0	0
rs10468983	18	46512060	46512060	+	ENSG00000167210	LOXHD1	0	0	33	0	3	0
rs10474483	5	76638960	76638960	+	ENSG00000145703	IQGAP2	0	0	21	0	0	0
rs10484702		-1	-1				0	0	0	0	0	0
rs10485664		-1	-1				0	0	0	0	0	0
rs10487756	7	151262740	151262740	+	ENSG00000082014	SMARCD3	0	2	8	0	0	0
rs10491613	9	9464561	9464561	+	ENSG00000153707	PTPRD	0	0	4	0	0	0
rs10508470	10	13979822	13979822	+	ENSG00000151474	FRMD4A	0	0	6	0	1	0
rs10512943		-1	-1				0	0	0	0	0	0
rs10513294	3	146585378	146585378	+	ENSG00000231213	PLSCR5	0	0	2	0	0	0
rs1051690	19	7116952	7116952	+	ENSG00000171105	INSR	4	0	0	0	0	0
rs10518039	4	169156638	169156638	+	ENSG00000154447	SH3RF1	0	1	0	1	0	2
rs10740793		-1	-1				0	0	0	0	0	0
rs1075032		-1	-1				0	0	0	0	0	0
rs10760932	9	103001834	103001834	+	ENSG00000155833	CYLC2	0	0	3	0	0	0
rs10763402		-1	-1				0	0	0	0	0	0
rs10763422		-1	-1				0	0	0	0	0	0
rs10763437		-1	-1				0	0	0	0	0	0
rs1077572		-1	-1				0	0	0	0	0	0
rs10797059	1	160132466	160132466	+	ENSG00000018625	ATP1A2	0	0	10	0	2	0
rs10802514		-1	-1				0	0	0	0	0	0
rs10802516	1	247490110	247490110	+	ENSG00000290684	OR2W5P	0	0	1	0	1	0
rs10805495		-1	-1				0	0	0	0	0	0
rs10807240	6	40449457	40449457	+	ENSG00000156564	LRFN2	0	0	4	0	0	0
rs10812754	9	28202677	28202677	+	ENSG00000174482	LINGO2	0	0	8	0	1	0
rs10818593		-1	-1				0	0	0	0	0	0
rs10823505	10	70275300	70275300	+	ENSG00000148734	NPFFR1	0	0	2	0	0	0
rs10849399		-1	-1				0	0	0	0	0	0
rs10861933	12	108486129	108486129	+	ENSG00000247213	LINC01498	0	0	2	0	2	0
rs10861980	12	108917078	108917078	+	ENSG00000166111	SVOP	0	0	2	0	0	0
rs10861982	12	108921752	108921752	+	ENSG00000166111	SVOP	0	0	2	0	0	0
rs10866333	4	169147599	169147599	+	ENSG00000154447	SH3RF1	0	1	3	0	1	0
rs10881893	10	91167510	91167510	+	ENSG00000180628	PCGF5	0	0	1	0	0	0
rs10889000	1	56634707	56634707	+	ENSG00000162407	PLPP3	0	0	4	0	4	0
rs10906990		-1	-1				0	0	0	0	0	0
rs10908509	1	156580462	156580462	+	ENSG00000187862	TTC24	0	0	1	0	0	0
rs10936797	3	174476453	174476453	+	ENSG00000177694	NAALADL2	0	0	6	0	5	0
rs10963684	9	18631046	18631046	+	ENSG00000178031	ADAMTSL1	0	0	10	0	0	0
rs10990423	9	103004197	103004197	+	ENSG00000155833	CYLC2	0	0	3	0	0	0
rs11019834	11	88418539	88418539	+	ENSG00000288018	ENSG00000288018	0	0	4	0	4	0
rs11019835	11	88418733	88418733	+	ENSG00000288018	ENSG00000288018	0	0	4	0	4	0
rs11062649	12	3446401	3446401	+	ENSG00000111218,ENSG00000290204	PRMT8,ENSG00000290204	0	0	2	0	1	0
rs11069406		-1	-1				0	0	0	0	0	0
rs11113776	12	108219374	108219374	+	ENSG00000075035	WSCD2	0	0	8	0	0	0
rs11121676		-1	-1				0	0	0	0	0	0
rs11129016	3	21714789	21714789	+	ENSG00000151789	ZNF385D	0	16	26	0	2	0
rs11129330	3	28745100	28745100	+	ENSG00000144642,ENSG00000283563	RBMS3,ENSG00000283563	0	1	5	0	3	0
rs11129615		-1	-1				0	0	0	0	0	0
rs11144698	9	75958223	75958223	+	ENSG00000099139	PCSK5	0	0	8	0	2	0
rs11159785		-1	-1				0	0	0	0	0	0
rs11161539	1	85183222	85183222	+	ENSG00000097096	SYDE2	0	0	3	0	1	0
rs11161788		-1	-1				0	0	0	0	0	0
rs11177523		-1	-1				0	0	0	0	0	0
rs11190405	10	100157763	100157763	+	ENSG00000107566	ERLIN1	0	0	3	0	0	0
rs11206883	1	56637546	56637546	+	ENSG00000162407	PLPP3	0	0	4	0	4	0
rs11223081	11	132457766	132457766	+	ENSG00000183715	OPCML	0	0	5	0	1	0
rs11224444	11	100783483	100783483	+	ENSG00000165895	ARHGAP42	0	0	5	0	3	0
rs11249927		-1	-1				0	0	0	0	0	0
rs1147858	6	148516976	148516976	+	ENSG00000111961	SASH1	0	3	21	0	9	0
rs1149952		-1	-1				0	0	0	0	0	0
rs1151865	12	120891957	120891957	+	ENSG00000157837	SPPL3	0	0	12	0	0	0
rs11576180	1	65827023	65827023	+	ENSG00000184588	PDE4B	0	0	2	0	0	0
rs11617613	13	30641738	30641738	+	ENSG00000132952	USPL1	0	0	4	0	0	0
rs11626467		-1	-1				0	0	0	0	0	0
rs11643970		-1	-1				0	0	0	0	0	0
rs11657185		-1	-1				0	0	0	0	0	0
rs11676335	2	220315391	220315391	+	ENSG00000239498	ENSG00000239498	0	0	2	0	2	0
rs11682423	2	162739457	162739457	+	ENSG00000184611	KCNH7	0	0	4	0	0	0
rs11693629	2	119365701	119365701	+	ENSG00000186132	C2orf76	0	0	6	0	1	0
rs11706847	3	132803418	132803418	+	ENSG00000248724	NPHP3-AS1	0	0	1	0	1	0
rs11706875		-1	-1				0	0	0	0	0	0
rs11710207	3	60773729	60773729	+	ENSG00000189283	FHIT	0	0	5	0	1	0
